# Supplementary material for: Effect of Tendon Vibration on Hemiparetic Arm Stability in Unstable Workspaces
Source: PLoS One. 2015 Dec 3;10(12):e0144377. doi: 10.1371/journal.pone.0144377 (PMC4669093; doi:10.1371/journal.pone.0144377)
Supplement: S1 Dataset — (XLSX) [file pone.0144377.s001.xlsx]

## Sheet: Stroke Data
		NEAR											FAR
					Hold EMG (mV)											Hold EMG (mV)
Subject	Block	Grip Pressure (∆psig)	Error Frequency (Hz)	Stability Error	WF	WE	BRD	BI	TRI	ANT	POST	PEC	Grip Pressure (∆psig)	Error Frequency (Hz)	Stability Error	WF	WE	BRD	BI	TRI	ANT	POST	PEC
1	1	2.1619	2.33579	0.00892288	0.153707	0.182123	0.257913	0.155231	0.188094	0.213604	1.57868	0.0730367	4.11108	1.8781	0.0163641	1.41674	2.23903	2.61204	1.53462	1.67197	1.91887	13.5894	0.805635
1	2	5.88259	3.23754	0.185574	0.147716	0.157991	0.251003	0.159087	0.186508	0.216013	1.85203	0.082856	8.27227	2.24342	0.171945	1.42476	2.20754	2.3193	1.39512	1.8182	1.58095	15.4143	0.872325
1	3	3.84423	3.16961	0.0346696	0.143568	0.207804	0.239157	0.150066	0.13898	0.169498	1.10999	0.0660599	7.41484	2.08229	0.111705	1.38714	1.17377	2.00608	1.13914	1.60356	1.32786	14.7562	0.814959
1	4	5.12958	3.11333	0.0298183	0.13642	0.197323	0.242849	0.14854	0.144454	0.173272	1.1965	0.0687973	5.42606	2.28178	0.110952	1.29428	1.35579	2.19945	1.44984	1.61722	1.66541	15.3405	0.929969
1	5	3.16686	2.33358	0.00424084	0.148965	0.178025	0.240415	0.167304	0.182427	0.179377	1.18666	0.0691151	5.13748	1.99738	0.0119364	1.40541	1.83034	2.56531	1.53776	1.25249	1.75333	12.0602	0.7034
2	1	2.94325	2.72727	0.0159833	0.317001	0.183003	0.370673	0.226885	0.253454	0.274049	0.273813	0.276617	1.45976	2.41384	0.0538108	3.24213	2.21673	4.21661	3.31014	4.85331	2.77493	6.53251	3.22747
2	2	7.11755	2.6959	1.7042	0.390978	0.281838	0.439477	0.24571	0.359268	0.27411	0.413393	0.310721	1.91261	2.28067	0.0721552	3.29506	2.19531	4.25418	3.47589	4.40193	3.11325	6.0242	3.38112
2	3	3.18851	2.32712	0.148331	0.329558	0.201801	0.328438	0.232835	0.226667	0.279493	0.254777	0.286259	1.59365	2.34878	0.0679088	3.24542	1.86552	3.43111	3.43043	4.30121	2.94527	6.30567	3.39241
2	4	1.57739	2.30483	0.112733	0.272139	0.151107	0.293785	0.213748	0.189896	0.256121	0.229444	0.261749	1.4827	2.38759	0.0579146	3.0697	1.72645	3.4812	3.37522	4.14113	2.8151	5.45906	3.082
2	5	1.51919	2.39056	0.0358832	0.315743	0.179697	0.349358	0.221601	0.248068	0.255547	0.239737	0.265167	1.47163	2.63461	0.0130767	3.01078	1.70167	3.42745	3.24246	4.12019	2.7942	5.26028	3.10723
3	1	1.15967	2.15037	0.0161199	0.342124	0.198469	0.380737	0.254146	0.263668	0.318581	0.304553	0.320061	1.09566	1.94843	0.022581	5.16228	4.33884	6.16415	6.61766	15.8586	5.74245	25.9614	6.56389
3	2	1.17901	2.24145	0.117813	0.362927	0.218307	0.380382	0.245186	0.25714	0.298277	0.258508	0.321162	1.87895	1.84797	0.386591	4.86786	3.09226	5.65911	5.81211	13.6205	6.88067	31.5896	5.61211
3	3	1.46232	2.15991	0.0222635	0.334013	0.181564	0.332016	0.248759	0.188625	0.31654	0.208599	0.320622	2.5293	1.9726	0.124575	5.90437	3.16835	6.13328	6.22643	14.6393	6.06345	26.7212	5.89896
3	4	1.5171	1.9318	0.0546791	0.299227	0.151938	0.3114	0.233652	0.164612	0.296831	0.209563	0.298997	1.11482	1.78184	0.0238356	4.63958	1.76928	5.10412	6.31349	14.5257	3.86228	22.3487	5.96732
3	5	1.86741	2.21415	0.00491978	0.342972	0.187237	0.367703	0.241114	0.247018	0.28855	0.234213	0.297759	1.48183	2.01124	0.0255272	5.0659	2.13186	5.87984	7.02774	15.6228	3.96078	27.5863	6.49744
4	1	5.70479	2.48207	0.0208681	0.160833	0.364801	0.261861	0.247496	0.126248	0.326151	0.4	0.151637	6.02126	2.52865	0.150691	2.05667	4.20144	2.85634	3.56164	2.18706	6.84788	10.1281	2.91995
4	2	5.79598	2.74171	0.326486	0.162338	0.360246	0.292788	0.23061	0.14059	0.373856	0.459148	0.183792	8.18732	2.38908	0.475927	1.61899	3.68688	2.52365	2.42072	1.59191	5.09328	5.07592	2.11074
4	3	4.53485	2.6828	0.328494	0.157349	0.397668	0.305606	0.231742	0.121278	0.365732	0.463444	0.164586	8.6765	2.20583	0.39562	1.86183	4.24357	2.65112	2.85139	1.83051	6.2886	6.77703	2.17849
4	4	3.32105	2.32422	0.0517018	0.132333	0.350338	0.227283	0.200197	0.0983505	0.298243	0.376927	0.130803	7.06568	2.06769	0.326339	1.75904	3.95268	2.09871	2.62085	1.71715	5.35051	7.04809	2.28601
4	5	3.17879	2.15699	0.0137827	0.134544	0.382051	0.236724	0.183363	0.0993554	0.282704	0.35307	0.116846	6.22882	2.70158	0.038941	1.74281	3.47658	1.88763	2.54822	1.6961	4.94531	7.22951	2.28129
5	1	0.746727	2.07047	0.013135	0.0849836	0.126027	0.117353	0.0915105	0.0842977	0.0979131	0.122643	0.0372006	0.794112	1.98762	0.0204046	0.751096	1.69056	0.624979	1.52367	3.84205	4.35434	1.59678	0.706701
5	2	4.18961	2.38159	0.434005	0.127654	0.185617	0.172844	0.124857	0.120192	0.095717	0.180938	0.0396685	4.12768	1.95078	0.185556	0.935024	4.25509	1.24982	1.566	3.35956	4.85382	1.80433	0.781063
5	3	4.49031	2.23423	0.15848	0.131844	0.163619	0.170213	0.102685	0.0933388	0.0890307	0.132956	0.0372128	2.15299	2.20801	0.0702911	0.97026	2.37994	0.738291	1.61505	3.25642	4.94994	1.94273	0.824564
5	4	2.85189	2.04162	0.168253	0.106181	0.147307	0.132468	0.0885274	0.0830373	0.0799756	0.114053	0.0343451	1.77438	2.11315	0.0979609	0.715474	2.10529	0.689526	1.5074	3.16964	4.05355	1.61773	0.733276
5	5	1.13735	2.17744	0.00480984	0.103197	0.103948	0.111874	0.0829438	0.0726535	0.0836077	0.103508	0.0333795	1.19091	2.15822	0.00971348	0.681078	1.53856	0.563984	1.43937	3.2466	3.93294	1.55041	0.729019
6	1	1.25536	2.6791	0.00481145	0.146652	0.109275	0.0945649	0.105061	0.194044	0.138492	0.462394	0.256114	1.05574	2.65072	0.00539435	1.7691	1.71817	1.04559	1.35279	4.01846	2.17574	5.51874	3.54015
6	2	1.13456	2.78648	0.22	0.14427	0.174448	0.107692	0.10378	0.180603	0.126179	0.321465	0.26866	0.267974	2.46106	0.0574982	2.05629	2.00457	1.2483	1.48878	3.69371	2.0354	3.93421	3.0794
6	3	1.36977	2.73388	0.160235	0.151108	0.0928595	0.0958582	0.138519	0.163113	0.12787	0.387319	0.29818	0.251675	2.82585	0.0373096	2.56557	2.10194	1.2423	1.68661	3.49881	2.49213	6.38374	3.45885
6	4	1.103	2.45412	0.0920386	0.127434	0.112625	0.0895782	0.090664	0.160268	0.0974112	0.334315	0.300297	0.379168	2.43109	0.0425496	1.66823	1.74826	1.11679	1.35095	3.37175	2.15637	4.36875	3.18446
6	5	0.882492	2.49927	0.000795327	0.144553	0.166514	0.10181	0.0985117	0.191112	0.114411	0.288998	0.190225	0.435329	2.26981	0.00577575	1.67281	1.81971	1.08246	1.21774	3.53136	2.15677	5.32195	2.70359
7	1	3.14757	2.01473	0.0807383	0.747684	0.768206	0.191662	0.189702	0.564045	0.146399	2.08203	0.729091	3.14757	2.26961	0.173033	8.6853	9.34049	2.90979	1.81424	7.61085	3.99747	22.2779	7.25806
7	2	1.42465	1.76133	0.115796	0.496563	0.487477	0.180764	0.153454	0.402124	0.133917	1.67025	0.575079	3.32273	2.07352	0.177116	16.9283	17.8367	3.46781	4.96161	16.2515	3.26686	46.6495	15.2241
7	3	1.98219	1.91519	0.10254	0.657684	0.403136	0.205599	0.172885	0.349442	0.166667	1.40675	0.4845	5.29687	2.35826	0.149701	18.4164	18.6609	3.22043	5.2382	16.4356	4.05298	47.7762	15.699
7	4	0.325912	2.32451	0.0145114	0.43178	0.388077	0.108593	0.122778	0.343435	0.125479	1.51211	0.523488	4.11272	2.03697	0.217718	17.4008	18.187	2.93323	5.27632	16.4761	3.25701	47.7003	15.5457
7	5	0.323246	2.10666	0.0158034	0.423956	0.432364	0.124504	0.141933	0.370243	0.129216	1.63889	0.56926	5.19494	2.40404	0.109653	14.7584	17.467	2.82092	4.21762	13.9888	3.42656	41.9028	13.6796
8	1	3.05885	2.32506	0.0173261	0.276898	0.145717	0.305392	0.102049	0.328769	0.329579	1.61551	0.0861604	8.34557	2.22667	0.0206723	2.90911	2.92329	3.41505	1.03129	3.37926	3.49506	15.1521	0.929492
8	2	8.93481	2.42239	0.107194	0.288982	0.25192	0.269603	0.115717	0.287941	0.290496	1.26012	0.094636	8.75618	2.31916	0.574041	2.71147	2.90031	3.05624	2.24546	3.16939	2.97904	12.5855	1.18928
8	3	7.8337	2.73557	0.0166594	0.300578	0.202467	0.289451	0.147872	0.33966	0.319491	1.34745	0.0886035	8.9576	2.40896	0.203609	2.93313	2.5043	3.18769	1.54224	3.33117	3.28106	12.8764	1.04632
8	4	5.28899	2.53175	0.0131444	0.253481	0.197119	0.265143	0.0888851	0.295763	0.315976	1.25676	0.0806577	6.51106	2.38758	0.123296	2.34909	3.26148	2.65117	1.03159	3.05643	3.25655	12.0718	1.15559
8	5	1.98138	2.39585	0.00928735	0.226542	0.112347	0.23735	0.0876865	0.27454	0.312608	1.26746	0.0875982	6.44662	2.49374	0.0131799	2.87366	3.7997	3.14988	1.04994	3.49411	3.80707	13.0356	1.04993
9	1	2.54036	2.11932	0.335588	0.617445	0.080033	0.284904	0.164191	0.192791	0.227272	0.833069	0.233286	2.4951	2.06671	0.673634	5.77229	0.920678	2.90969	1.79892	2.67897	2.28587	8.52789	1.61608
9	2	2.4168	2.15887	0.0420843	0.413366	0.0680909	0.278485	0.180144	0.188084	0.219811	0.76216	0.137339	1.94971	2.11311	0.327287	5.04179	0.669405	2.96367	1.75821	1.89311	2.40476	8.38163	1.85893
9	3	2.26836	2.04252	0.0234457	0.485566	0.0644842	0.260781	0.259238	0.178108	0.208287	0.712755	0.174499	2.2641	2.0692	0.22764	5.67905	0.83991	2.82548	1.63842	1.81868	2.25227	7.90331	1.8346
9	4	2.21383	1.99499	0.150335	0.445633	0.0576423	0.273667	0.231428	0.182527	0.226677	0.777241	0.211725	1.99811	1.89769	0.373351	4.09424	0.798754	2.97129	2.49499	1.895	2.47154	8.34075	1.77421
9	5	2.03699	1.87123	0.0374078	0.48159	0.0625609	0.30238	0.293332	0.193357	0.24081	0.824137	0.187161	2.26412	2.26786	0.289278	5.44479	1.22538	3.2365	1.74751	2.45416	2.58031	8.82819	1.89478
10	1	1.14559	2.12646	0.0205537	0.581805	0.316918	0.641032	0.337815	0.918886	0.305796	1.97851	0.288658	1.27134	1.98108	0.0170444	4.93246	3.1017	5.51377	3.361	6.82458	3.28986	20.235	2.7124
10	2	1.83752	2.04546	0.0840381	0.555315	0.279686	0.587921	0.406963	0.881011	0.295745	1.77832	0.272781	1.38266	1.86395	0.101698	5.32148	3.79645	6.17555	3.20537	7.47853	3.82327	26.6085	2.60814
10	3	2.10017	1.8996	0.0376353	0.495	0.155293	0.46117	0.305288	0.708951	0.311042	1.84213	0.255462	1.62221	2.18049	0.0511263	5.36608	1.83141	4.91764	2.41046	7.1957	3.61582	15.908	2.65981
10	4	2.15869	1.92278	0.0459735	0.516639	0.295874	0.633397	0.276697	0.770696	0.360289	1.6273	0.260382	1.62444	1.94695	0.056543	5.49112	4.17344	6.14256	2.91871	7.5644	3.90002	23.0249	2.80368
10	5	2.16625	1.96387	0.0108387	0.467963	0.230526	0.532589	0.272456	0.65632	0.296491	1.75135	0.263108	1.81892	2.1848	0.0289733	5.51934	2.83293	5.89731	2.4889	7.04639	3.20887	19.7177	2.73825

## Sheet: Control Data
		NEAR											FAR
					Hold EMG (mV)											Hold EMG (mV)
Subject	Block	Grip Pressure (∆psig)	Error Frequency (Hz)	Stability Error	WF	WE	BRD	BI	TRI	ANT	POST	PEC	Grip Pressure (∆psig)	Error Frequency (Hz)	Stability Error	WF	WE	BRD	BI	TRI	ANT	POST	PEC
1	1	1.02992	2.3566	0.00240184	0.910258	1.44417	0.938966	0.386811	1.08477	0.555265	19.5319	1.79841	0.122344	2.30118	0.00331564	1.00187	1.37051	1.046	0.601817	1.38038	0.79785	2.42075	2.94855
1	2	3.11777	2.71632	0.467519	1.64985	3.94101	2.08542	1.70065	2.99045	0.671115	47.7698	3.02459	0.440809	2.36033	0.725916	1.86318	4.95167	2.62209	2.21208	2.88564	1.09639	4.89519	3.36288
1	3	3.4126	2.89642	0.129871	2.63174	3.58772	2.05079	1.16668	2.58505	0.524779	38.9442	2.92397	0.304336	2.52801	0.0682836	2.81418	3.39377	2.04847	1.14349	2.1776	0.729002	3.60706	3.18043
1	4	2.86785	2.97688	0.947188	1.71247	4.93367	2.58631	2.80108	3.41779	0.712095	56.2311	3.10404	0.37935	2.589	0.506604	1.8245	4.15348	2.37533	1.92954	3.15463	0.729134	5.42449	2.91208
1	5	2.02205	3.11268	0.00585609	1.27482	1.89617	1.11602	0.808438	1.41931	0.499	29.9902	3.42782	0.167655	2.6527	0.00641552	1.18582	2.05873	1.2159	0.888953	1.58481	0.780699	2.86511	3.50815
2	1	1.83194	2.91567	0.0297113	1.17237	0.381777	1.65913	1.29545	1.45685	0.249821	12.2168	0.725127	0.169585	2.64442	0.00958138	0.981431	0.33492	1.69747	1.24478	1.43233	0.241239	1.11296	0.652064
2	2	5.01458	3.03264	0.608453	1.92979	0.791593	2.52505	1.89305	1.67222	0.35178	14.0752	1.36515	0.716094	2.66813	0.758025	1.61239	0.743075	2.29382	1.63008	1.58025	0.284427	1.19291	0.903654
2	3	5.79595	3.01136	0.552521	1.70184	0.618842	2.20363	1.70546	1.64751	0.335243	13.4449	1.02809	0.612725	2.7002	0.184653	1.54127	0.603744	2.13737	1.69906	1.7076	0.280185	1.24435	0.889854
2	4	5.9554	3.10559	0.410348	1.7768	0.821831	2.41149	2.0335	1.86038	0.343138	14.4085	1.05418	0.423818	3.27077	0.429906	1.59608	0.658459	2.37189	1.78314	1.7174	0.280964	1.15048	0.970516
2	5	5.46419	2.79374	0.00737611	1.12534	0.503617	1.6406	1.32261	1.47094	0.254015	11.8234	0.533284	0.21078	3.38748	0.0150427	1.12677	0.467001	1.97505	1.40645	1.57664	0.270945	1.15463	0.599762
3	1	1.31776	3.43483	0.00502441	0.734268	0.92039	0.64639	0.187418	0.427468	0.167278	2.42541	0.668188	0.169867	3.11134	0.00266185	0.667822	1.04924	0.654247	0.178432	0.557568	0.851188	2.74608	0.830587
3	2	1.72144	3.56318	0.0811935	1.02532	0.998608	0.916452	0.377472	0.884633	0.225432	9.17258	0.929578	0.147593	3.42774	0.128147	0.650925	1.0588	0.710268	0.216492	0.691718	0.900353	3.62233	1.00967
3	3	1.41203	3.69123	0.0221477	1.11629	0.918116	0.796741	0.236388	0.601551	0.161386	7.55567	0.850136	0.160554	3.41258	0.0713045	0.658883	1.06346	0.753421	0.225596	0.576906	0.740368	3.42346	0.814642
3	4	1.34189	3.88759	0.0374307	0.862331	0.924891	0.687515	0.240876	0.62757	0.170915	8.59351	0.946734	0.141646	3.50258	0.018449	0.455743	0.953384	0.548782	0.164937	0.430681	0.83945	1.43942	0.711262
3	5	1.33031	3.26391	0.00153627	0.587078	0.931152	0.605953	0.171242	0.381396	0.133257	2.31	0.736081	0.16475	3.09487	0.00202049	0.438782	0.96481	0.559959	0.17781	0.478736	1.0513	1.60408	0.921049
4	1	0.370471	2.27595	0.00215136	0.573035	0.694594	0.324966	1.48834	0.28578	0.980222	1.62415	0.115321	0.233469	2.81617	0.00128442	0.581929	0.788443	0.332697	1.09921	0.295103	1.07962	1.64298	0.0837524
4	2	16.5506	3.96249	0.829505	1.21569	2.08859	0.780866	1.26353	0.893024	0.929411	5.12658	0.764494	2.47501	3.71771	0.40763	2.35137	1.74521	1.14157	1.13207	0.840393	0.686336	3.07184	0.57097
4	3	18.7697	4.16658	0.110049	2.54753	1.712	0.932426	1.10043	0.86878	0.77749	4.41313	0.665451	2.6691	3.70105	0.0929342	3.33858	1.73379	1.19046	1.15862	0.767191	0.619522	2.47599	0.388039
4	4	22.889	3.63691	0.104184	2.16097	1.53603	0.948884	1.12754	0.68203	0.641096	3.19732	0.486917	2.14376	4.04523	0.0418307	0.873549	2.15047	1.11744	1.17541	0.725892	0.644999	2.95348	0.589696
4	5	12.4871	2.94743	0.00112914	1.24164	0.82392	0.545947	1.20088	0.363032	0.77786	1.853	0.221908	1.61809	3.19275	0.000637805	0.160834	1.0754	0.801716	1.06028	0.402529	0.727408	1.13627	0.224556
5	1	0.370471	2.27595	0.00215136	0.546468	0.403399	0.661103	0.343474	0.960237	0.531071	2.82407	3.19867	0.0475556	2.5345	0.000443276	0.586225	0.441367	0.758712	0.303087	1.18756	0.536926	1.14037	3.66919
5	2	0.615771	3.40403	0.110378	0.707664	0.542653	0.725521	0.759646	1.06309	0.304301	4.12976	2.95783	0.0797072	2.71674	0.274322	0.756955	0.623577	0.831574	0.810287	1.20025	0.428793	1.91105	3.23166
5	3	0.502636	3.29056	0.0114459	0.698171	0.495014	0.68131	1.0341	0.926242	0.281183	2.84931	2.66995	0.0996446	2.91364	0.134406	0.711986	0.496586	0.776521	0.88631	1.11375	0.674906	2.12385	3.27526
5	4	0.597567	3.09293	0.0207031	0.564921	0.412802	0.670957	0.561375	0.936776	0.246226	1.78131	3.06165	0.0955758	3.2419	0.0198734	0.607381	0.448938	0.743026	0.438438	1.10586	0.766575	1.61081	3.60689
5	5	0.65815	2.08204	0.00096271	0.544898	0.391903	0.706109	0.26642	1.00697	0.242755	1.26693	3.48078	0.109676	2.31841	0.000319062	0.623551	0.443971	0.800195	0.274194	1.20165	0.437211	1.09005	3.98367
